# Supplementary material for: Skeletal and dental effects on rats following in utero/lactational exposure to the non-dioxin-like polychlorinated biphenyl PCB 180
Source: PLoS One. 2017 Sep 28;12(9):e0185241. doi: 10.1371/journal.pone.0185241 (PMC5619758; doi:10.1371/journal.pone.0185241)
Supplement: S1 Dataset — (XLSX) [file pone.0185241.s013.xlsx]

## Sheet: Metadata
Variable name	Bone/tooth	Variable	Unit
interfrontal	Interfrontal bone	Presence/absence	bone
max_lm1_1	Maxillary first molar, left	Maximum buccolingual diameter, trial 1	mm
max_lm2_1	Maxillary second molar, left	Maximum buccolingual diameter, trial 2	mm
max_lm3_1	Maxillary third molar, left	Maximum buccolingual diameter, trial 3	mm
max_rm1_1	Maxillary first molar, right	Maximum buccolingual diameter, trial 1	mm
max_rm2_1	Maxillary second molar, right	Maximum buccolingual diameter, trial 2	mm
max_rm3_1	Maxillary third molar, right	Maximum buccolingual diameter, trial 3	mm
max_lm1_2	Maxillary first molar, left	Maximum buccolingual diameter, trial 1	mm
max_lm2_2	Maxillary second molar, left	Maximum buccolingual diameter, trial 2	mm
max_lm3_2	Maxillary third molar, left	Maximum buccolingual diameter, trial 3	mm
max_rm1_2	Maxillary first molar, right	Maximum buccolingual diameter, trial 1	mm
max_rm2_2	Maxillary second molar, right	Maximum buccolingual diameter, trial 2	mm
max_rm3_2	Maxillary third molar, right	Maximum buccolingual diameter, trial 3	mm
max_lm1_3	Maxillary first molar, left	Maximum buccolingual diameter, trial 1	mm
max_lm2_3	Maxillary second molar, left	Maximum buccolingual diameter, trial 2	mm
max_lm3_3	Maxillary third molar, left	Maximum buccolingual diameter, trial 3	mm
max_rm1_3	Maxillary first molar, right	Maximum buccolingual diameter, trial 1	mm
max_rm2_3	Maxillary second molar, right	Maximum buccolingual diameter, trial 2	mm
max_rm3_3	Maxillary third molar, right	Maximum buccolingual diameter, trial 3	mm
max_lm1_mean	Maxillary first molar, left	Maximum buccolingual diameter, mean	mm
max_lm2_mean	Maxillary second molar, left	Maximum buccolingual diameter, mean	mm
max_lm3_mean	Maxillary third molar, left	Maximum buccolingual diameter, mean	mm
max_rm1_mean	Maxillary first molar, right	Maximum buccolingual diameter, mean	mm
max_rm2_mean	Maxillary second molar, right	Maximum buccolingual diameter, mean	mm
max_rm3_mean	Maxillary third molar, right	Maximum buccolingual diameter, mean	mm
mand_lm1	Mandibular first molar, left	Maximum buccolingual diameter	mm
mand_lm2	Mandibular second molar, left	Maximum buccolingual diameter	mm
mand_lm3	Mandibular third molar, left	Maximum buccolingual diameter	mm
mand_rm1	Mandibular first molar, right	Maximum buccolingual diameter	mm
mand_rm2	Mandibular second molar, right	Maximum buccolingual diameter	mm
mand_rm3	Mandibular third molar, right	Maximum buccolingual diameter	mm
pc1	Cranium	First principal component of Procrustes coordinates	n/a
pc2	Cranium	Second principal component of Procrustes coordinates	n/a
cs	Cranium	Centroid size	mm
faproc	Cranium	Fluctuating asymmetry	n/a
length	Tibia, left	Maximum length	mm
cort_bmd	Tibia, left	Cortical bone mass density	mg/cm3
cort_area	Tibia, left	Cortical area	mm2
cort_thick	Tibia, left	Cortical thickness	mm
trab_bmd	Tibia, left	Trabecular bone mass density	mg/cm3
trab_area	Tibia, left	Trabecular area	mm2
tot_den	Tibia, left	Total bone mass density	mg/cm3
trab_den	Tibia, left	Trabecular bone mass density density	mg/cm3
tot_a	Tibia, left	Total area	mm2
tot_den	Tibia, left	Total bone mass density	mg/cm3
tot_a	Tibia, left	Total area	mm2
crt_den	Tibia, left	Cortical bone mass density	mg/cm3
crt_a	Tibia, left	Cortical area	mm2
crt_thick	Tibia, left	Cortical thickness	mm
peri_circum	Tibia, left	Periosteal circumference	mm
endo_c	Tibia, left	Endosteal circumference	mm
ip_crt_a	Tibia, left
ip_cm_w	Tibia, left
rp_cm_w	Tibia, left
Stiffness (N/mm)	Tibia, left	Bending stiffness
D_yield(mm)	Tibia, left	Deformation yield	mm
F_yield(N)	Tibia, left	Force yield	N
E_yield(mJ)	Tibia, left	Energy yield	mJ
D_@Fmax(mm)	Tibia, left	Deformation at maximum force	mm
F_max(N)	Tibia, left	Maxium force	N
E_Fmax(mJ)	Tibia, left	Energy at maximum force	mJ
E_absorp(mJ)	Tibia, left	Energy absorption	mJ

## Sheet: cranial, dental, postcranial
specimen	nmnh	id	sex	dose	interfrontal	max_lm1_1	max_lm2_1	max_lm3_1	max_rm1_1	max_rm2_1	max_rm3_1	max_lm1_2	max_lm2_2	max_lm3_2	max_rm1_2	max_rm2_2	max_rm3_2	max_lm1_3	max_lm2_3	max_lm3_3	max_rm1_3	max_rm2_3	max_rm3_3	max_lm1_mean	max_lm2_mean	max_lm3_mean	max_rm1_mean	max_rm2_mean	max_rm3_mean	mand_lm1	mand_lm2	mand_lm3	mand_rm1	mand_rm2	mand_rm3	pc1	pc2	cs	faproc	length	cort_bmd	cort_area	cort_thick	trab_bmd	trab_area
ATR6-1	1	003-007	F	0	0	1.98	1.96	1.6	1.95	1.92	1.47	1.98	1.93	1.55	1.95	1.94	1.49	1.98	1.95	1.49	1.95	1.93	1.49	1.98	1.95	1.55	1.95	1.93	1.48	1.62	1.91	1.56	1.66	1.93	1.61	-0.0054375	0.0213363	42.8339	0.0197736	37	1333.4	3.25	0.478	228	5.12
ATR6-2	3	004-007	F	0	1	1.99	1.95	1.58	2.01	2.07	1.45	2	2.01	1.56	2.02	2.06	1.61	1.98	2.01	1.61	2.01	2.04	1.6	1.99	1.99	1.58	2.01	2.06	1.55	1.72	1.94	1.63	1.74	1.95	1.66	0.0617117	0.0216368	39.359	0.022576	37.8	1337.2	3.56	0.528	194.7	5.35
ATR6-3	4	005-007	F	0	1	2.08	2.06	1.7	2.08	2.01	1.61	2.07	2.08	1.63	2.08	1.97	1.74	2.07	2.08	1.57	2.07	2.01	1.63	2.07	2.07	1.63	2.08	2	1.66	1.81	2	1.63	1.84	1.97	1.63	0.0339955	0.0039895	42.4379	0.0240912	37.7	1333.5	3.75	0.517	243.8	5.81
ATR6-4	5	006-007	F	0	0	1.98	2.04	1.56	2.16	2.05	1.61	2	2.04	1.52	2.18	2.02	1.62	1.98	2.02	1.49	2.16	2.03	1.6	1.99	2.03	1.52	2.17	2.03	1.61	1.7	1.96	1.56	1.78	1.94	1.57					36.1	1324.2	3.55	0.503	186.6	5.2
ATR6-5	6	007-007	F	0	0	1.96	1.98	1.47	1.96	1.98	1.63	1.95	1.98	1.49	1.99	2.01	1.57	1.94	2	1.49	1.96	1.98	1.62	1.95	1.99	1.48	1.97	1.99	1.61	1.73	1.86	1.6	1.74	1.84	1.61	0.0323497	0.0087244	40.648	0.0226457	36.8	1337.5	3.79	0.554	190.6	5.14
ATR6-6	7	008-007	F	0	0	1.93	1.98	1.55	1.92	1.96	1.54	1.93	1.96	1.49	1.92	1.95	1.57	1.93	1.96	1.5	1.94	1.97	1.56	1.93	1.97	1.51	1.93	1.96	1.56	1.61	1.94	1.59	1.62	1.9	1.61	0.0189582	0.0349495	42.0824	0.0274267	36	1325	3.37	0.509	218.8	4.62
ATR6-7	8	012-007	F	10	0	1.94	2.02	1.49	2.19	1.97	1.5	1.94	2	1.5	2.2	2.17	1.53	1.94	2	1.53	2.19	1.98	1.52	1.94	2.01	1.51	2.19	2.04	1.52	1.62	1.87	1.37	1.62	1.88	1.58	0.0264705	-0.0148499	40.6661	0.0295657	37.1	1330.2	3.58	0.515	200.9	4.56
ATR6-8	9	013-008	F	10	0	1.94	1.93	1.51	1.95	1.98	1.66	1.92	1.94	1.51	1.93	1.97	1.65	1.93	1.94	1.5	1.93	1.95	1.69	1.93	1.94	1.51	1.94	1.97	1.67	1.65	1.84	1.51	1.78	1.87	1.58	0.0084386	-0.0212153	41.382	0.0192311	37	1338.7	3.78	0.539	203.4	5.6
ATR6-9	10	015-007	F	10	0	2	2	1.51	1.99	1.98	1.59	2	1.99	1.52	1.99	1.97	1.56	1.99	1.99	1.51	2	1.98	1.58	2	1.99	1.51	1.99	1.98	1.58	1.73	1.89	1.61	1.7	1.87	1.57	0.0019117	-0.0141026	42.2159	0.0236324	37.7	1322.4	3.52	0.507	215.1	4.95
ATR6-10	11	016-007	F	10	0	2.05	2.02	1.52	2.03	2	1.53	2.04	2	1.54	2.03	2	1.54	2.03	2.01	1.57	2.03	2.01	1.53	2.04	2.01	1.54	2.03	2	1.53	1.77	1.87		1.84	1.99	1.57	0.0128144	-0.0022601	42.7125	0.0218116	36.8	1334.9	3.61	0.515	233.9	5.59
ATR6-11	12	017-007	F	10	0	1.94	1.96	1.63	1.97	1.98	1.55	1.95	1.97	1.66	1.96	1.99	1.59	1.97	1.99	1.64	1.97	1.98	1.58	1.95	1.97	1.64	1.97	1.98	1.57	1.69	1.9	1.59	1.75	1.96	1.63	0.0049712	-0.0157926	42.2591	0.0203346	37.3	1325	3.46	0.519	214.6	4.55
ATR6-12	13	018-007	F	10	0	2.03	2	1.59	2.03	1.99	1.63	2.02	2	1.61	2.03	1.95	1.61	2.02	1.99	1.56	2.04	2.01	1.58	2.02	2	1.59	2.03	1.98	1.61	1.73	1.93		1.76	1.97	1.62	-0.000227	-0.00034	41.6759	0.0216947	37.7	1327.1	3.52	0.523	211.6	4.43
ATR6-13	14	019-007	F	10	1	2.07	2.07	1.58	2.11	2.08	1.72	2.04	2.05	1.6	2.11	2.08	1.72	2.05	2.06	1.57	2.12	2.08	1.71	2.05	2.06	1.58	2.11	2.08	1.72	1.76	1.96	1.68	1.72	1.97	1.73	0.0023674	-0.0206702	41.8742	0.0174585	38.9	1350.1	3.85	0.573	186.7	4.52
ATR6-14	15	023-007	F	30	0	2.03	2.1	1.61	2.06	2.08	1.58	2.04	2.07	1.67	2.07	2.06	1.61	2.03	2.06	1.59	2.03	2.05	1.6	2.03	2.08	1.62	2.05	2.06	1.6	1.73	1.99	1.6	1.76	2.02	1.61	-0.0037951	-0.0087106	43.6065	0.0189711	36	1325.8	3.39	0.498	180.8	4.2
ATR6-15	16	024-007	F	30	0	1.99	2.03	1.53	1.97	2.04	1.53	2.03	2.02	1.51	1.99	2.08	1.58	2.01	2.04	1.54	2.05	2.06	1.53	2.01	2.03	1.53	2	2.06	1.55	1.66	1.91	1.58	1.73	1.94	1.59	0.000671	-0.0098281	40.553	0.0264665	37	1328	3.79	0.535	263.7	3.97
ATR6-16	17	025-007	F	30	0	1.93	2.04	1.47	2.02	2	1.61	2	1.99	1.5	2.03	2.03	1.54	2	2.02	1.58	1.99	1.99	1.53	1.98	2.02	1.52	2.01	2.01	1.56	1.69	1.98	1.68	1.68	1.92	1.67	0.0029327	-0.0174986	41.9615	0.0218524	37.8	1342	3.62	0.54	181	4.77
ATR6-17	18	026-007	F	30	0	1.95	1.94	1.52	1.94	1.94	1.53	1.94	1.92	1.52	1.93	1.94	1.54	1.94	1.91	1.51	1.94	1.97	1.5	1.94	1.92	1.52	1.94	1.95	1.52	1.71	1.9	1.62	1.81	1.9	1.6	-0.0064849	0.007937	41.1696	0.0165074	37.8	1325.5	3.87	0.554	247.4	4.74
ATR6-18	19	027-007	F	30	0	1.94	1.96	1.52	2.02	2.03	1.6	2.03	1.95	1.55	2.03	2.01	1.61	1.98	1.95	1.53	2	2.01	1.6	1.98	1.95	1.53	2.02	2.02	1.6	1.72	1.94	1.63	1.79	1.95	1.62	-0.0086673	-0.0144681	42.3985	0.0236504	37.9	1337.8	3.53	0.507	221.6	4.41
ATR6-19	20	031-007	F	100	0	2.06	1.97	1.68	2.02	2.03	1.67	2.05	1.98	1.73	2.03	2.04	1.61	2.04	2	1.58	2.04	2	1.62	2.05	1.98	1.66	2.03	2.02	1.63	1.74	1.94	1.64	1.81	1.94	1.67	-0.0010083	0.000614	42.7144	0.0199428	37.8	1336.3	3.68	0.511	176	5.56
ATR6-20	21	032-007	F	100	0	2.01	1.99	1.54	1.97	1.93	1.61	2.01	1.98	1.52	1.98	1.98	1.61	2.02	1.98	1.51	1.95	1.91	1.62	2.01	1.98	1.52	1.97	1.94	1.61	1.72	1.95	1.65	1.76	1.97	1.67	-0.0085655	0.0071803	42.2621	0.0254353	37.2	1329.7	3.46	0.525	205.3	4.75
ATR6-21	22	033-007	F	100	0	2.01	2	1.54	2	1.98	1.61	2.01	1.98	1.5	2	1.96	1.59	2.01	1.98	1.51	2.02	1.98	1.6	2.01	1.99	1.52	2.01	1.97	1.6	1.7	1.9	1.65	1.72	1.93	1.67	-0.0069783	-0.0086124	41.755	0.0180991	37.5	1342	3.65	0.515	243.3	4.46
ATR6-22	23	034-007	F	100	0	1.93	1.94	1.45	1.97	1.92	1.61	1.93	1.95	1.53	1.97	1.96	1.49	1.94	1.95	1.5	1.95	1.9	1.54	1.93	1.95	1.49	1.96	1.93	1.55							-0.0034931	0.003083	42.5912	0.0203825	36.8	1330.8	3.39	0.496	220.8	4.32
ATR6-23	24	035-007	F	100	0	2	1.99	1.53	2	2.08	1.6	1.99	1.99	1.52	1.99	2.05	1.55	1.98	1.97	1.52	1.99	2.03	1.61	1.99	1.98	1.52	1.99	2.05	1.59	1.85	1.96	1.55	1.79	1.94	1.59	0.000793	-0.010072	40.6264	0.0228951	37.2	1337.9	3.5	0.534	194.3	4.36
ATR6-24	25	037-007	F	100	0	2	1.98	1.48	2.01	1.98	1.56	2.01	1.98	1.5	1.98	1.98	1.58	1.99	1.96	1.55	1.99	1.98	1.57	2	1.97	1.51	1.99	1.98	1.57	1.74	1.87	1.59	1.84	1.95	1.61					37.6	1330.4	3.55	0.537	247.8	4.56
ATR6-25	26	038-007	F	100	0	1.97	1.97	1.52	1.98	1.94	1.57	1.97	1.97	1.5	1.98	1.98	1.54	1.98	1.98	1.47	1.98	1.97	1.54	1.97	1.97	1.5	1.98	1.96	1.55	1.76	1.92	1.56	1.87	1.98	1.67					37.8	1340.3	3.58	0.537	108.3	5.85
ATR6-26	27	041-007	F	300	0	1.97	1.98	1.58	1.98	1.93	1.76	1.99	1.97	1.55	1.95	1.94	1.72	1.99	1.95	1.54	1.99	1.97	1.71	1.98	1.97	1.56	1.97	1.95	1.73	1.71	1.92	1.66	1.82	1.94	1.62	0.0121777	-0.003595	42.0193	0.0217812	37.8	1338.5	3.77	0.542	228.8	5.18
ATR6-27	28	042-007	F	300	0	2.01	1.98	1.57	2	2.16	1.65	2.01	2.04	1.57	2	2.06	1.63	2.01	2.01	1.57	2	2.08	1.65	2.01	2.01	1.57	2	2.1	1.64	1.72	1.94	1.64	1.78	1.98	1.68	-0.0274164	0.017501	41.8332	0.0175319	38.9	1356.2	3.92	0.558	225.7	4.94
ATR6-28	29	043-007	F	300	0	2.13	2.07	1.65	2.04	2.06	1.67	2.12	2.08	1.62	2.07	2.06	1.62	2.07	2.05	1.58	2.03	2.06	1.64	2.11	2.07	1.62	2.05	2.06	1.64	1.82	1.98	1.68	1.71	2.02	1.66	0.0038637	-0.0023933	43.8036	0.0159014	38	1334.1	3.56	0.537	244.6	4.34
ATR6-29	30	044-007	F	300	0	2.02	2.03	1.53	2.03	2.07	1.67	2.02	1.98	1.52	2.03	2.06	1.66	2.02	1.95	1.58	2.01	2.05	1.64	2.02	1.99	1.54	2.02	2.06	1.66	1.66	1.94	1.7	1.75	1.95	1.66	-0.0121311	-0.0026322	41.6929	0.0191708	37.9	1330.8	3.92	0.539	229.1	5.39
ATR6-30	31	045-007	F	300	0	2.03	2.06	1.52	2.1	2.06	1.58	2.03	2.04	1.49	2.1	2.04	1.58	2	2.06	1.5	2.09	2.03	1.55	2.02	2.05	1.5	2.1	2.04	1.57	1.72	1.91	1.68	1.71	1.92	1.65	-0.0085344	0.0048129	42.0616	0.0151444	37.8	1320.3	3.81	0.55	173.7	5.83
ATR6-31	32	047-006	F	300	0	1.97	1.96	1.53	1.98	1.96	1.59	2.01	1.98	1.53	1.98	1.98	1.6	1.98	2.01	1.52	1.95	1.94	1.56	1.99	1.98	1.53	1.97	1.96	1.58	1.76	2	1.62	1.72	1.94	1.68	-0.0176984	0.0072955	42.3164	0.0182669	37.3	1317	3.55	0.508	187.7	4.9
ATR6-32	33	048-007	F	300	0	2.02	2.01	1.53	2.08	2.08	1.71	1.99	2.02	1.54	2.09	2.07	1.69	2.03	2.01	1.55	2.04	2.05	1.69	2.01	2.01	1.54	2.07	2.07	1.7	1.8	1.95	1.68	1.77	1.94	1.66	-0.0067169	-0.0130833	41.6603	0.0225661	37.8	1334.8	3.86	0.563	231.3	5.09
ATR6-33	34	053-008	F	1000	0	1.99	1.93	1.56	2	1.97	1.66	2	1.96	1.58	1.98	1.96	1.65	2.01	1.95	1.52	1.99	1.95	1.68	2	1.95	1.55	1.99	1.96	1.66	1.77	1.92	1.7	1.76	1.93	1.68	-0.0061404	-0.0015838	41.8603	0.0184719	36.2	1326.4	3.82	0.56	242.9	3.99
ATR6-34	35	054-007	F	1000	0	1.92	1.92	1.4	1.92	1.91	1.38	1.92	1.9	1.37	1.91	1.92	1.38	1.92	1.9	1.4	1.92	1.93	1.38	1.92	1.91	1.39	1.92	1.92	1.38	1.59	1.83	1.51	1.63	1.83	1.51	-0.0164186	0.0239576	40.993	0.0197877	37.8	1338.6	3.9	0.548	210.8	5.33
ATR6-35	36	055-007	F	1000	0	1.99	2	1.46	2.03	2.02	1.65	1.99	1.96	1.47	2.01	2.03	1.62	1.97	1.94	1.44	2	2.02	1.65	1.98	1.97	1.46	2.01	2.02	1.64	1.72	1.96	1.61	1.8	1.94	1.62	-0.0104111	-0.0028906	43.1067	0.0206047	36.6	1321	3.59	0.537	205	4.39
ATR6-36	37	056-007	F	1000	0	1.96	1.95	1.45	1.92	1.9	1.42	1.92	1.95	1.46	1.92	1.91	1.42	1.94	1.95	1.43	1.93	1.93	1.43	1.94	1.95	1.45	1.92	1.91	1.42	1.61	1.81	1.59	1.68	1.85	1.61	-0.0312704	0.0163776	39.8395	0.0213124	36.9	1318.5	3.83	0.546	272.9	4.16
ATR6-37	38	057-006	F	1000	0	2.03	1.95	1.51	2	2.01	1.67	2.02	1.94	1.53	2.05	2.01	1.67	2.01	1.96	1.51	2	1.97	1.67	2.02	1.95	1.52	2.02	2	1.67	1.68	1.89	1.65	1.82	1.95	1.67	-0.0125553	0.0019484	42.1892	0.0172847	36.7	1321.2	3.72	0.54	211.7	4.64
ATR6-38	39	001_003	M	0	0	1.99	1.97	1.39	2.01	1.94	1.43	1.99	1.97	1.39	1.97	1.92	1.44	1.99	1.97	1.41	1.97	1.95	1.45	1.99	1.97	1.4	1.98	1.94	1.44	1.73	1.89	1.69	1.77	1.93	1.67	-0.0304765	0.0032555	41.5048	0.0238	39.6	1322.3	4.29	0.561	166.8	8.01
ATR6-39	40	003_003	M	0	0	1.96	1.96	1.54	1.95	1.93	1.63	1.97	1.94	1.52	1.95	1.93	1.63	1.97	1.94	1.55	1.96	1.96	1.63	1.97	1.95	1.54	1.95	1.94	1.63	1.7	1.95	1.67	1.81	1.95	1.63	-0.0032515	-0.0036082	44.002	0.0195078	37.8	1312.2	3.2	0.482	136.4	5.97
ATR6-40	41	004_003	M	0	0	1.89	1.87	1.41	1.86	1.87	1.53	1.89	1.9	1.39	1.89	1.89	1.48	1.88	1.89	1.42	1.9	1.87	1.48	1.89	1.89	1.41	1.88	1.88	1.5	1.67	1.93	1.48	1.65	1.88	1.57	0.0245731	0.0156992	41.1994	0.0191727	40.7	1339	4.76	0.616	172.8	8.16
ATR6-41	42	005_003	M	0	0	2.04	2.02	1.59	2.05	2.04	1.52	2.05	2.05	1.61	2.01	2.03	1.51	2.05	2.05	1.6	2.05	2.02	1.54	2.05	2.04	1.6	2.04	2.03	1.52	1.84	2.04	1.61	1.89	2.05	1.65	0.0372881	0.0102351	45.95	0.021913	40.2	1332.8	4.35	0.576	157.3	7.77
ATR6-42	43	006_003	M	0	1	1.98	2.01	1.57	1.97	2.02	1.51	2	2.01	1.53	1.98	2.01	1.54	1.97	2.02	1.52	1.97	2.03	1.51	1.98	2.01	1.54	1.97	2.02	1.52	1.73	1.94	1.57	1.72	1.92	1.57	0.0131625	-0.0033481	45.1197	0.0199394	38.8	1326.4	4.45	0.575	180.1	7.86
ATR6-43	44	007_003	M	0	0	1.89	1.94	1.51	1.91	1.9	1.53	1.86	1.95	1.51	1.91	1.91	1.54	1.89	1.91	1.48	1.91	1.93	1.52	1.88	1.93	1.5	1.91	1.91	1.53	1.71	1.84	1.6	1.67	1.89	1.59	0.0125706	-0.0073315	44.3503	0.0186197	39.1	1319.1	4.01	0.542	163.5	8.08
ATR6-44	45	008_003	M	0	0	1.97	2	1.61	1.99	2.01	1.63	1.99	2.01	1.58	1.99	1.99	1.64	1.99	2.01	1.64	1.98	1.99	1.65	1.98	2.01	1.61	1.99	2	1.64	1.74	1.91	1.65	1.76	2	1.6	0.0015482	0.0391996	43.5414	0.018461	39.4	1328.1	3.96	0.554	150.4	6.83
ATR6-45	46	012_003	M	10	0	1.86	1.96	1.52	1.88	1.96	1.56	1.85	1.95	1.53	1.89	1.94	1.57	1.85	1.95	1.53	1.88	1.97	1.6	1.85	1.95	1.53	1.88	1.96	1.58	1.63	1.81	1.59	1.75	1.88	1.59	0.0097178	0.0043191	43.3181	0.0150962	40.9	1324.6	4.57	0.581	188.2	8.58
ATR6-46	47	013_003	M	10	0	2.03	2.07	1.53	2.03	2.04	1.62	2.03	2.08	1.53	2.02	2.02	1.66	2.03	2.07	1.55	2.03	2.07	1.69	2.03	2.07	1.54	2.03	2.04	1.66	1.83	2.07	1.66	1.83	2.04	1.62	0.0093181	-0.0106822	45.8	0.0182551	40.7	1314.8	4.37	0.581	179.1	7.66
ATR6-47	48	015_003	M	10	0	2.01	2.02	1.58	2.04	2.14	1.61	2.03	2	1.59	2.04	2.15	1.62	2.02	2	1.59	2.04	2.12	1.58	2.02	2.01	1.59	2.04	2.14	1.6	1.72	1.93	1.64	1.83	1.94	1.6	-0.0087208	-0.0070745	44.5322	0.0151443	40.4	1318.1	4.38	0.559	174.3	8.58
ATR6-48	49	016_003	M	10	0	2.03	2.08	1.62	1.97	2.05	1.49	2.03	2.05	1.64	1.97	2.09	1.54	2.02	2.08	1.62	1.97	2.09	1.48	2.03	2.07	1.63	1.97	2.08	1.5	1.73	1.89	1.62	1.78	1.91	1.65	0.0113244	-0.006584	45.5212	0.0214592	40	1319.8	4.54	0.616	174.5	7.5
ATR6-49	50	017_003	M	10	0	1.93	1.94	1.63	1.91	2.04	1.66	1.92	1.94	1.58	1.99	1.92	1.61	1.93	1.93	1.6	1.93	2.03	1.57	1.93	1.94	1.6	1.94	2	1.61	1.68	1.9	1.59	1.71	1.94	1.58	0.0076044	-0.0197617	44.831	0.0222887	39.4	1326.8	4.36	0.571	153.6	7.51
ATR6-50	51	018_003	M	10	0	2.09	2.07	1.61	2.14	2.12	1.67	2.08	2.06	1.6	2.14	2.08	1.63	2.09	2.07	1.58	2.13	2.08	1.66	2.09	2.07	1.6	2.14	2.09	1.65	1.83	2.03	1.65	1.88	2.02	1.69	0.0080389	-0.0013419	44.8164	0.0160607	40.3	1328.8	4.57	0.592	161.5	7.73
ATR6-51	52	019_003	M	10	0	2.13	2.1	1.67	2.09	2.1	1.65	2.13	2.1	1.64	2.1	2.1	1.7	2.13	2.08	1.65	2.09	2.09	1.71	2.13	2.09	1.65	2.09	2.1	1.69	1.86	2.09	1.77	1.85	2.04	1.71	-0.0090629	-0.000414	46.0788	0.0168906	41.9	1337.8	4.78	0.608	158.7	9
ATR6-52	53	021_004	M	30	0	1.99	2.05	1.63	2.02	2.07	1.6	1.99	2.05	1.62	2.01	2.09	1.56	2.01	2.06	1.61	2	2.05	1.56	2	2.05	1.62	2.01	2.07	1.57	1.78	1.97	1.69	1.88	2	1.67	0.0065311	-0.018123	47.5451	0.0175619	39.8	1340.3	4.53	0.61	169.5	7.82
ATR6-53	54	021_005	M	30	0	2.06	2.06	1.66	2.05	2.08	1.65	2.05	2.08	1.65	2.04	2.1	1.68	2.05	2.08	1.64	2.05	2.09	1.69	2.05	2.07	1.65	2.05	2.09	1.67	1.75	1.99	1.69	1.88	2.04	1.75	0.0147169	-0.0136941	45.5383	0.0207656	39.2	1333.2	4.02	0.556	178.9	6.96
ATR6-54	55	021_006	M	30	0	2.01	2.02	1.63	2.03	2.08	1.65	2.03	2.02	1.55	2.02	2.01	1.66	2.02	2.02	1.56	2.01	2.1	1.71	2.02	2.02	1.58	2.02	2.06	1.67	1.79	1.96	1.62	1.89	2.03	1.69	-0.0084363	-0.0140656	44.0591	0.018306	39.2	1341.9	4.15	0.576	186.6	7.07
ATR6-55	56	022_003	M	30	0	2.01	1.99	1.57	2.02	2.01	1.57	2	2.04	1.6	2.02	2	1.55	2.02	1.99	1.58	2	1.99	1.58	2.01	2.01	1.58	2.01	2	1.57	1.73	1.98	1.61	1.72	1.98	1.61					39.9	1322.4	4.28	0.574	156.1	7.42
ATR6-56	57	023_003	M	30	0	1.87	1.89	1.51	1.88	1.92	1.48	1.87	1.89	1.52	1.89	1.94	1.49	1.87	1.88	1.52	1.89	1.9	1.52	1.87	1.89	1.52	1.89	1.92	1.5	1.63	1.82	1.58	1.67	1.88	1.6	0.000839	0.0043649	43.9686	0.0237713	38.9	1317.5	4.11	0.541	151.8	7.47
ATR6-57	58	024_003	M	30	0	1.96	1.99	1.49	1.92	1.96	1.57	1.96	1.99	1.49	1.91	2	1.59	1.97	1.98	1.49	1.94	1.97	1.61	1.96	1.99	1.49	1.92	1.98	1.59	1.62	1.9	1.51	1.67	1.93	1.57					40.7	1321.4	4.57	0.601	155.7	8.01
ATR6-58	59	025_003	M	30	0	2.04	2.04	1.59	2.03	2.06	1.66	2.02	2.07	1.56	2	2.04	1.63	2.02	2.06	1.6	2.03	2.09	1.66	2.03	2.06	1.58	2.02	2.06	1.65	1.75	2.01	1.68	1.7	1.99	1.72	0.0036211	-0.0177216	45.2689	0.0243337	38.8	1328.2	4.17	0.574	147.6	6.76
ATR6-59	60	026_003	M	30	0	2.03	1.99	1.6	2.07	2.06	1.59	2.06	2.05	1.56	2.05	2.07	1.59	2.05	2.01	1.59	2.06	2.05	1.56	2.05	2.02	1.58	2.06	2.06	1.58	1.78	1.86	1.62	1.82	1.88	1.63	0.0091341	0.008808	43.5992	0.0212695	40.4	1309	4.43	0.581	205.3	8.29
ATR6-60	61	027_003	M	30	0	1.93	1.94	1.5	1.97	1.94	1.5	1.94	1.94	1.46	1.95	1.97	1.5	1.94	1.93	1.5	1.97	1.91	1.53	1.94	1.94	1.49	1.96	1.94	1.51	1.8	1.92	1.64	1.89	1.96	1.59	0.0073828	-0.0044826	44.7771	0.0169197	41.9	1331.3	4.54	0.594	149.1	8.38
ATR6-61	62	031_003	M	100	1	2.02	2.04	1.55	2.06	2.08	1.58	2.04	2.07	1.54	2.05	2.09	1.58	2.03	2.04	1.55	2.07	2.09	1.6	2.03	2.05	1.55	2.06	2.09	1.59	1.75	2	1.63	1.77	2.03	1.66	0.0107799	-0.0032552	47.2158	0.0124534	40.6	1319.8	4.2	0.558	165.2	7.73
ATR6-62	63	032_003	M	100	0	2.02	2.04	1.61	2.08	2.07	1.6	2.03	2.04	1.61	2.07	2.06	1.59	2.03	2.06	1.6	2.08	2.05	1.61	2.03	2.05	1.61	2.08	2.06	1.6	1.8	1.98	1.73	1.84	2.02	1.71	-0.008862	0.0068183	45.3101	0.0188364	40.9	1306.3	4.53	0.589	168.4	8.6
ATR6-63	64	033_003	M	100	0	2.06	2.05	1.62	2.08	2.06	1.69	2.06	2.04	1.64	2.06	2.06	1.64	2.06	2.07	1.64	2.06	2.05	1.67	2.06	2.05	1.63	2.07	2.06	1.67	1.85	2.01	1.66	1.86	1.97	1.65	-0.0217695	0.0069707	46.0621	0.0186986	40.9	1304.9	4.79	0.599	161.2	8.8
ATR6-64	65	034_003	M	100	0	2.06	2.05	1.58	2.05	2.03	1.67	2.06	2.06	1.58	2.06	2.08	1.65	2.07	2.05	1.6	2.07	2.03	1.67	2.06	2.05	1.59	2.06	2.05	1.66	1.86	1.96	1.66	1.65	2	1.72					39.5	1303.6	4.38	0.58	185.7	7.24
ATR6-65	66	035_003	M	100	0	2	2.01	1.61	1.95	2.03	1.6	1.99	2	1.61	1.96	2.01	1.66	1.99	1.99	1.63	1.98	1.97	1.66	1.99	2	1.62	1.96	2	1.64	1.78	1.93	1.62	1.77	1.96	1.65					39.8	1303.2	4.39	0.568	151.8	8.39
ATR6-66	67	037_003	M	100	0	1.96	1.95	1.55	1.98	1.96	1.58	1.94	1.95	1.57	1.96	1.99	1.57	1.94	1.95	1.56	1.98	1.98	1.6	1.95	1.95	1.56	1.97	1.98	1.58	1.7	1.86	1.6	1.76	1.87	1.64	-0.0053959	-0.0172008	44.2419	0.0234363	40.9	1291.6	4.19	0.557	182.1	7.56
ATR6-67	68	038_003	M	100	0	2.02	2.02	1.59	2.03	2.01	1.63	2.03	2.02	1.56	2.04	2.05	1.61	2.04	2.03	1.58	2.04	2.02	1.6	2.03	2.02	1.58	2.04	2.03	1.61	1.75	1.91	1.66	1.75	1.97	1.66	-0.00764	-0.0064585	45.2426	0.0167461	41	1301.8	4.5	0.587	126.4	8.05
ATR6-68	69	041_003	M	300	0	1.94	1.99	1.57	1.91	2.01	1.62	1.95	2	1.6	1.92	1.99	1.6	1.94	1.99	1.57	1.92	1.99	1.6	1.94	1.99	1.58	1.92	2	1.61	1.73	1.92	1.69	1.73	1.96	1.65					42	1322.2	4.81	0.629	161.7	8.27
ATR6-69	70	042_003	M	300	0	1.98	2.02	1.65	2.01	2.1	1.59	1.98	2.01	1.6	2.01	2.09	1.61	2	2.01	1.59	2.02	2.05	1.58	1.99	2.01	1.61	2.01	2.08	1.59	1.72	1.93	1.66	1.74	1.91	1.65	-0.0147474	-0.000812	45.4487	0.015716	42.9	1313.1	4.9	0.601	158.5	8.85
ATR6-70	71	043_003	M	300	0	2.14	2.15	1.64	2.16	2.22	1.66	2.13	2.16	1.65	2.14	2.23	1.64	2.13	2.17	1.66	2.16	2.25	1.66	2.13	2.16	1.65	2.15	2.23	1.65	1.87	2.15	1.79	1.88	2.16	1.81	0.0034709	0.020157	46.8333	0.0184665	40.2	1296.2	4.28	0.566	189.3	8.11
ATR6-71	72	044_003	M	300	0	2.03	2.03	1.58	2.02	2.07	1.57	2.03	2.04	1.62	2.02	2.1	1.58	2.03	2.08	1.57	2.01	2.04	1.57	2.03	2.05	1.59	2.02	2.07	1.57	1.73	1.92	1.66	1.77	1.98	1.66	-0.0078497	0.0031836	44.4576	0.023572	41.2	1308.9	4.29	0.561	152.7	7.81
ATR6-72	73	045_003	M	300	0	2.06	2.01	1.58	2.02	2.04	1.58	2.05	2.02	1.54	2.03	2.05	1.58	2.06	2.02	1.56	2.03	2.05	1.58	2.06	2.02	1.56	2.03	2.05	1.58							0.000705	0.0032431	44.4384	0.0137596	40.5	1301.9	4.65	0.603	165.3	8.83
ATR6-73	74	047_003	M	300	0	1.95	2	1.56	1.98	2	1.6	1.97	2.03	1.58	1.97	2.04	1.58	1.95	2.01	1.55	1.99	2.03	1.58	1.96	2.01	1.56	1.98	2.02	1.59	1.76			1.72	1.99	1.63	-0.0152545	-0.0043412	44.2837	0.0195684	42.1	1314.5	4.64	0.596	154.7	7.83
ATR6-74	75	048_003	M	300	0	2.07	2.09	1.68	2.12	2.11	1.71	2.08	2.06	1.65	2.12	2.09	1.74	2.08	2.09	1.67	2.12	2.13	1.75	2.08	2.08	1.67	2.12	2.11	1.73	1.92	2.08	1.77	1.91	2.04	1.72	-0.0126701	0.0011648	44.688	0.0186923	40.9	1298.7	4.55	0.589	176.3	8.21
ATR6-76	76	051_003	M	1000	0	2.04	2	1.52	2.04	2.07	1.59	2.02	2.03	1.5	2.02	2.04	1.58	2.01	2.03	1.5	2.04	2.07	1.58	2.02	2.02	1.51	2.03	2.06	1.58	1.78	2	1.62	1.75	1.98	1.69					40.4	1301.3	4.1	0.539	158.1	7.8
ATR6-77	77	053_003	M	1000	0	2	2	1.57	1.97	2.09	1.62	1.98	2.01	1.6	1.99	2.08	1.62	1.99	2.01	1.58	2	2.07	1.62	1.99	2.01	1.58	1.99	2.08	1.62	1.75	1.99	1.72	1.74	2.03	1.73	-0.0154065	0.0041863	43.1789	0.0179465	39	1308.9	4.42	0.586	204.5	7.65
ATR6-78	78	054_003	M	1000	0	2.01	2.03	1.56	2.03	2.1	1.58	2.03	2.03	1.55	2.03	2.08	1.57	2	2.04	1.55	2.08	2.1	1.59	2.01	2.03	1.55	2.05	2.09	1.58	1.8	2.04	1.67	1.9	2.05	1.66	0.0045417	-0.0041761	43.8744	0.0193308	41.3	1304	4.38	0.57	146.8	8.07
ATR6-79	79	055_003	M	1000	0	1.84	1.91	1.4	1.91	1.89	1.41	1.85	1.9	1.4	1.86	1.9	1.4	1.84	1.91	1.41	1.87	1.91	1.42	1.84	1.91	1.4	1.88	1.9	1.41	1.57	1.81	1.6	1.48	1.82	1.6	-0.0024734	0.0238229	45.3425	0.0188408	38.8	1277.3	3.88	0.544	170.8	7.31
ATR6-80	80	056_003	M	1000	0	2.05	2	1.5	2.05	2.05	1.64	2.06	2.04	1.51	2.05	2.08	1.64	2.07	2.01	1.51	2.05	2.07	1.64	2.06	2.02	1.51	2.05	2.07	1.64	1.76	2.16	1.74	1.87	2	1.76	-0.0128724	0.001678	41.3078	0.023172	40.2	1307.7	4.5	0.595	200.3	8.02
ATR6-81	81	057_002	M	1000	0	2.03	2	1.49	2.03	2.05	1.46	2.05	2.06	1.51	2.02	2.06	1.53	2.06	2.06	1.56	2.03	2.06	1.56	2.05	2.04	1.52	2.03	2.06	1.52	1.79	1.91	1.68	1.8	1.97	1.81	-0.0412132	0.002249	44.0048	0.0218764	39.3	1293.1	4.59	0.582	193.6	8.2
ATR6-82	82	058_002	M	1000	0	1.87	1.88	1.38	1.88	1.96	1.39	1.86	1.88	1.41	1.87	1.94	1.4	1.87	1.56	1.36	1.88	1.94	1.42	1.87	1.77	1.38	1.88	1.95	1.4	1.65	1.8	1.52	1.64	1.79	1.53	-0.0012418	0.0083771	41.6225	0.023483	38.3	1302.2	4.27	0.587	157.2	7.37

## Sheet: metaphysis PND35 male
id	dose	length	tot_den	trab_den	tot_a
001-002	0	27.4	366.1	202.1	10.95
003-002	0	28.3	344.4	170.2	11.59
004-002	0	28.7	339.2	176.8	12.68
005-002	0	28.7	324.1	145.6	12.07
006-002	0	28.5	361.8	186.5	11.8
007-002	0	25.9	284.7	105.3	9.01
008-002	0	28.3	351.8	176.4	11.58
012-002	10	28.9	355.1	189.2	12.65
013-002	10	28.4	322.9	137.9	10.58
015-002	10	28.7	352.5	177.5	12.17
016-022	10	28.8	315.5	93.9	11.25
017-002	10	27.8	335.9	156.3	11.63
018-002	10	27.8	355.3	172.4	9.64
019-002	10	30	362.4	218.4	15.29
021-003	30	29.4	371.3	185.5	12.23
022-002	30	28.3	359.4	179.8	11.74
023-002	30	28.6	353.4	159.7	11.71
024-002	30	28.2	349.8	162.7	11.62
025-002	30	28.6	341.1	159.8	11.79
026-002	30	28.6	343.8	171	12.46
027-002	30	29.4	363.6	201	12.16
031-002	100	28.5	331.8	149.8	13.01
032-002	100	29.4	358.7	182.8	12.87
033-002	100	29.7	330.9	153	13.09
034-002	100	28.6	361.5	183.5	11.37
035-002	100	28.9	323.1	150.9	11.7
037-002	100	28	331.3	140.2	10.27
038-003	100	28.1	325.8	142.7	10.45
041-002	300	28.7	359.3	189.5	13.38
042-002	300	29.6	357.4	180.4	13.26
043-002	300	29.4	320.6	128.7	12.39
044-002	300	27.8	321.1	138	11.24
045-002	300	27.7	393.4	214.4	10.07
047-002	300	29.7	348.5	157.9	12.11
048-002	300	29.4	349.2	160.9	12.36
051-002	1000	28.4	352.3	186.9	11.02
053-002	1000	27.8	368.1	185.1	10.91
054-002	1000	29.4	357.3	183.4	13.07
056-002	1000	28.2	347.8	174.8	10.66
057-001	1000	28.5	308.4	105.2	11.37
058-001	1000	28.3	350.7	165.6	12.12

## Sheet: diaphysis PND35 male
id	dose	tot_den	tot_a	crt_den	crt_a	crt_thick	peri_circum	endo_c	ip_crt_a	ip_cm_w	rp_cm_w
001-002	0	662.2	3.19	1122.4	1.49	0.272	6.331	4.622	0.978	0.911	0.853
003-002	0	694.9	3.42	1151.3	1.67	0.296	6.556	4.695	1.143	1.088	0.983
004-002	0	723.8	3.45	1155.1	1.79	0.321	6.584	4.569	1.236	1.184	1.083
005-002	0	720.8	4.13	1143.2	2.11	0.345	7.2	5.031	1.731	1.641	1.3
006-002	0	743.8	3.64	1174.7	1.9	0.333	6.759	4.669	1.378	1.339	1.166
007-002	0	676.4	2.55	1096.3	1.22	0.25	5.664	4.092	0.598	0.542	0.589
008-002	0	708.5	3.7	1158.4	1.81	0.309	6.818	4.875	1.317	1.266	1.111
012-002	10	704.5	3.86	1151.9	1.93	0.324	6.966	4.932	1.481	1.404	1.197
013-002	10	710.9	3.53	1146.6	1.76	0.309	6.663	4.721	1.222	1.164	1.037
015-002	10	708.2	3.41	1164.5	1.74	0.313	6.546	4.582	1.181	1.14	1.041
016-022	10	676.1	3.4	1141.5	1.75	0.317	6.532	4.542	1.177	1.113	1.005
017-002	10	673.3	3.47	1125.2	1.65	0.29	6.603	4.78	1.155	1.075	0.983
018-002	10	671.3	2.96	1121.5	1.4	0.265	6.104	4.439	0.835	0.776	0.761
019-002	10	706.4	3.76	1140.8	1.92	0.329	6.877	4.812	1.404	1.328	1.176
021-003	30	750	3.78	1165.7	1.99	0.342	6.895	4.747	1.499	1.441	1.236
022-002	30	688.4	3.47	1129.2	1.7	0.299	6.603	4.721	1.155	1.08	1.008
023-002	30	731.2	4.03	1163.2	2.11	0.35	7.119	4.919	1.631	1.571	1.356
024-002	30	718	3.66	1152.6	1.88	0.326	6.778	4.728	1.35	1.279	1.123
025-002	30	683.6	3.67	1142.3	1.74	0.298	6.796	4.926	1.277	1.206	1.068
026-002	30	725	4.1	1137	2.12	0.349	7.175	4.981	1.721	1.612	1.287
027-002	30	718.8	3.43	1151.2	1.74	0.312	6.561	4.602	1.161	1.104	0.998
031-002	100	696.7	3.57	1140.7	1.78	0.311	6.695	4.741	1.266	1.196	1.091
032-002	100	735.2	3.59	1157.8	1.85	0.324	6.714	4.675	1.298	1.234	1.091
033-002	100	757.7	3.91	1174.6	2.09	0.354	7.005	4.78	1.579	1.533	1.281
034-002	100	699.9	3.48	1148.2	1.7	0.299	6.617	4.741	1.14	1.084	0.998
035-002	100	690.9	3.45	1130.7	1.68	0.296	6.584	4.721	1.182	1.107	1.011
037-002	100	662.2	3.23	1121.3	1.51	0.275	6.37	4.642	0.98	0.904	0.844
038-003	100	749.9	3.05	1136.6	1.61	0.307	6.194	4.262	0.924	0.87	0.836
041-002	300	760.2	3.97	1160.6	2.18	0.368	7.062	4.747	1.658	1.581	1.263
042-002	300	712.2	3.89	1160.1	1.98	0.333	6.988	4.894	1.496	1.432	1.257
043-002	300	708.7	3.69	1164	1.87	0.322	6.814	4.792	1.392	1.339	1.149
044-002	300	629.7	3.26	1139.9	1.52	0.275	6.399	4.669	1.009	0.954	0.909
045-002	300	676.4	3.12	1103.2	1.52	0.284	6.258	4.473	0.93	0.849	0.841
047-002	300	723.4	4.01	1152.5	2.01	0.333	7.101	5.012	1.604	1.531	1.25
048-002	300	668.1	3.8	1127.7	1.8	0.303	6.908	5.006	1.366	1.274	1.118
051-002	1000	725.6	3.4	1153.8	1.81	0.33	6.537	4.467	1.144	1.083	1.014
053-002	1000	702.5	3.36	1142.4	1.65	0.297	6.499	4.636	1.099	1.039	0.973
054-002	1000	740.9	3.87	1160.4	2.06	0.351	6.975	4.767	1.56	1.485	1.265
056-002	1000	691.2	3.37	1108.3	1.64	0.293	6.504	4.662	1.073	0.974	0.919
057-001	1000	712.6	3.6	1129.3	1.83	0.319	6.727	4.721	1.31	1.228	1.054
058-001	1000	671.2	3.86	1124.9	1.85	0.309	6.961	5.018	1.425	1.324	1.107

## Sheet: metaphysis PND35 female
id	dose	length	tot_den	trab_den	tot_a
001-006	0	27.5	365.1	195.8	5.59
003-006	0	27.9	344.1	171.3	6.18
004-006	0	27.8	294.8	106.1	6.49
005-006	0	28.4	383.3	185.6	5.68
006-006	0	27.9	315.9	128.7	6.05
007-006	0	26.2	359.2	198.6	5.66
008-006	0	28.4	371	188.4	6.32
012-006	10	28.6	361.7	205.2	6.77
013-007	10	27.8	357.3	179.7	5.85
015-006	10	28.6	347.9	150.2	6.17
016-006	10	27.6	380.2	200.4	5.76
017-006	10	27.9	348.5	146.7	5.6
018-006	10	28.1	354.9	155.8	5.08
019-006	10	29.2	361.1	194.2	6.89
021-008	30	28.7	313	102.1	6.04
022-007	30	27.4	370.6	177.9	5.17
023-006	30	28.1	373.1	192.4	6.16
024-006	30	28	410.3	223.1	6.47
025-006	30	27.4	309.3	97.5	5.31
026-006	30	27.7	366.8	184.2	5.84
027-006	30	27.8	368.8	195.3	5.41
031-006	100	28.5	378.5	178.1	6.02
032-006	100	28.9	358.4	185.8	6.28
033-006	100	28	356.3	189	6.41
034-006	100	26.6	372.3	197	4.82
035-006	100	27.5	349.1	166.3	5.37
037-006	100	27.5	341.4	169.2	5.65
038-006	100	28.4	335.1	162.7	6.22
041-006	300	28.4	362.8	161.7	5.75
042-006	300	30.4	398.4	210.6	6.3
043-006	300	27.1	322.3	154.8	6.01
043-006#	300	28.8	382.4	198.2	6.37
045-006	300	27.7	375.6	173.5	5.28
047-005	300	29.1	381.2	194.4	6.36
048-006	300	28.1	315.1	121.1	6.54
051-007	1000	28.1	347.3	181.6	6.34
053-007	1000	27.6	332.9	122.7	5.24
054-006	1000	29.2	357.4	177.8	6.82
056-006	1000	28.2	326.8	137.8	6.49
057-005	1000	27	309.7	118.1	5.56
058-006	1000	28.2	360.3	191.1	6.35

## Sheet: diaphysis PND35 female
id	dose	tot_den	tot_a	crt_den	crt_a	crt_thick	peri_circum	endo_c
001-006	0	727	3.14	1158.4	1.59	0.298	6.282	4.411
003-006	0	737.3	3.35	1166.9	1.71	0.309	6.485	4.542
004-006	0	715.6	3.2	1161.9	1.59	0.294	6.346	4.501
005-006	0	730.6	3.42	1191	1.8	0.326	6.556	4.508
006-006	0	720.4	3.5	1151.4	1.81	0.322	6.631	4.609
007-006	0	695	2.86	1119.9	1.48	0.293	5.992	4.152
008-006	0	700.5	3.58	1160.7	1.73	0.301	6.709	4.818
012-006	10	730.3	3.3	1175.6	1.67	0.305	6.437	4.521
013-007	10	711.9	3.35	1157.5	1.68	0.303	6.49	4.589
015-006	10	657.3	3.45	1176.6	1.6	0.281	6.584	4.818
016-006	10	698.6	3.28	1158.1	1.58	0.287	6.418	4.616
017-006	10	687.8	3.25	1140.1	1.56	0.283	6.394	4.616
018-006	10	692.1	3.06	1162.1	1.53	0.29	6.199	4.376
019-006	10	731.8	3.61	1174.9	1.87	0.327	6.737	4.682
021-008	30	710.9	3.36	1169.9	1.7	0.306	6.499	4.576
022-007	30	669.3	3.03	1142.9	1.5	0.285	6.174	4.383
023-006	30	724.4	3.55	1169.7	1.81	0.319	6.681	4.675
024-006	30	744.7	4.74	1168.7	2.47	0.379	7.716	5.334
025-006	30	672.4	3.4	1147.4	1.68	0.3	6.532	4.649
026-006	30	765.3	3.19	1161.3	1.72	0.322	6.336	4.312
027-006	30	737.1	3.12	1156.9	1.67	0.316	6.263	4.276
031-006	100	741	3.45	1170.1	1.75	0.313	6.589	4.622
032-006	100	729.5	3.22	1173	1.62	0.299	6.36	4.48
033-006	100	697.8	3.4	1127.1	1.7	0.304	6.537	4.629
034-006	100	711	2.86	1141.6	1.43	0.28	5.992	4.233
035-006	100	734.3	3.22	1142.7	1.68	0.312	6.36	4.397
037-006	100	687.3	3.19	1136.1	1.62	0.301	6.331	4.439
038-006	100	705.4	3.26	1152.5	1.61	0.293	6.399	4.555
041-006	300	742.3	3.22	1135.4	1.75	0.329	6.365	4.298
042-006	300	737.6	3.91	1167.5	2.11	0.359	7.01	4.754
043-006	300	683	3.12	1147.7	1.53	0.286	6.263	4.467
043-006#	300	763.5	3.41	1173	1.86	0.34	6.542	4.404
045-006	300	710.1	3.23	1151.8	1.66	0.307	6.375	4.446
047-005	300	720.1	3.76	1170.5	1.89	0.322	6.872	4.85
048-006	300	715.1	3.53	1140.8	1.78	0.313	6.663	4.695
051-007	1000	28.1	705.5	3.48	1137	1.82	0.325	6.617
053-007	1000	27.6	697.8	3.32	1139.2	1.72	0.313	6.457
054-006	1000	29.2	729.5	3.71	1168.8	1.94	0.336	6.832
056-006	1000	28.2	739.2	3.26	1162.6	1.68	0.308	6.404
057-005	1000	27	690.2	3.43	1106.7	1.71	0.304	6.561
058-006	1000	28.2	722.2	3.4	1140.7	1.71	0.307	6.537

## Sheet: biomechanics
Biomechanical results for ATR-6 tibias
Females, PND35, tibias, 10
Specimen	Stiffness (N/mm)	D_yield(mm)	F_yield(N)	E_yield(mJ)	D_@Fmax(mm)	F_max(N)	E_Fmax(mJ)	E_absorp(mJ)
013-007	62.5716	0.461377	28.7822	6.74627	0.605537	32.2808	11.2289	25.5482
012-006	64.3986	0.430173	27.6307	6.17949	0.913823	35.7492	22.3045	22.9643
019-006	93.6026	0.139023	12.8673	0.96832	0.644377	41.0167	16.1925	44.0261
018-006	49.099	0.575233	28.201	8.84449	0.7441	30.3518	13.7995	45.2406
016-006	86.2683	0.202056	17.3109	1.87013	0.708883	35.7924	16.8071	30.9026
017-006	81.0265	0.210468	16.9286	1.92887	0.870748	33.2579	20.1393	35.2613
015-006	66.3489	0.304002	20.0674	3.30836	0.756598	36.3864	16.6145	26.4142
Females, PND35, tibias, 30
Specimen	Stiffness (N/mm)	D_yield(mm)	F_yield(N)	E_yield(mJ)	D_@Fmax(mm)	F_max(N)	E_Fmax(mJ)	E_absorp(mJ)
027-006	72.9558	0.229845	16.6557	2.18179	0.808186	32.1404	18.1051	28.151
024-006	76.2056	0.266348	20.1861	2.64895	1.00103	41.4793	26.9125	45.0708
022-007	54.71	0.507631	27.7373	7.5388	0.740134	29.5275	14.1668	24.6869
025-006	66.5679	0.294406	19.4924	2.97877	1.14531	31.1477	26.5443	37.175
023-006	93.9441	0.186647	17.392	1.67431	0.803634	38.814	21.6853	22.5798
021-008	85.8043	0.195931	16.691	1.67851	0.879558	34.0232	21.7779	27.5553
026-006	71.4171	0.0688255	4.81003	0.157998	0.688873	29.3743	13.6931	88.8181
Females, PND35, tibias, 100
Specimen	Stiffness (N/mm)	D_yield(mm)	F_yield(N)	E_yield(mJ)	D_@Fmax(mm)	F_max(N)	E_Fmax(mJ)	E_absorp(mJ)
038-006	116.027	0.109411	12.5272	0.703672	0.714158	30.8603	15.6764	16.0987
034-006	62.4103	0.285044	17.6915	2.55485	0.593481	26.1926	9.8025	36.1578
033-006	67.9511	0.134316	9.02659	0.618299	0.90317	30.6639	19.2303	19.8453
035-006	59.4003	0.26013	15.3676	2.04166	0.962457	30.1499	19.965	30.37
037-006	55.4564	0.234115	12.9026	1.53275	0.838692	26.3407	14.4195	37.2185
031-006	90.7124	0.152239	13.6793	1.13341	0.623423	36.2722	14.1243	18.0157
Females, PND35, tibias, 300
Specimen	Stiffness (N/mm)	D_yield(mm)	F_yield(N)	E_yield(mJ)	D_@Fmax(mm)	F_max(N)	E_Fmax(mJ)	E_absorp(mJ)
047-005	96.6351	0.15764	15.0958	1.2496	0.633414	38.6746	15.1694	37.7183
042-006	116.022	0.218498	25.1842	2.8163	0.667978	44.6044	19.7476	29.4974
041-006	80.4505	0.162727	12.97	1.09939	0.861541	31.9072	19.7898	26.5647
048-006	66.1495	0.238319	15.6664	1.81626	0.874063	30.241	18.6411	30.5165
045-006	105.728	0.121606	12.6994	0.829263	0.715416	27.6491	14.7204	24.0556
043-006	111.066	0.138272	15.2107	1.13481	0.614272	35.1914	15.0813	34.4302
Females, PND35, tibias, 1000
Specimen	Stiffness (N/mm)	D_yield(mm)	F_yield(N)	E_yield(mJ)	D_@Fmax(mm)	F_max(N)	E_Fmax(mJ)	E_absorp(mJ)
053-007	56.3332	0.30706	17.2125	0.0272496	0.809297	30.0114	15.3117	35.8914
056-006	86.3768	0.130056	11.1042	0.0175182	0.610476	33.4178	13.488	96.8838
051-007	78.9294	0.226143	17.7291	2.2533	1.02452	30.1934	23.58	28.9092
054-006	77.1894	0.22782	17.4756	1.92591	0.600007	36.468	12.538	82.369
057-005	61.8952	0.311619	19.2002	3.09543	0.775209	31.304	14.7153	24.3768
058-006	65.9264	0.309426	20.3172	3.20859	0.673793	30.8836	12.9636	78.0602
Females, PND35, tibias, control
Specimen	Stiffness (N/mm)	D_yield(mm)	F_yield(N)	E_yield(mJ)	D_@Fmax(mm)	F_max(N)	E_Fmax(mJ)	E_absorp(mJ)
005-006	86.0829	0.235648	20.1658	2.6329	0.731652	36.6182	18.1168	38.0209
006-006	76.1305	0.244757	18.5248	2.36088	0.678484	36.8515	15.1214	33.542
004-006	79.0462	0.163513	12.8193	1.10135	0.836203	30.3061	16.9682	30.5003
007-006	59.1523	0.176483	10.3529	0.959716	0.959277	22.9463	16.5483	29.1853
001-006	52.196	0.336385	17.4817	2.82917	0.958075	28.2131	18.2957	81.1996
008-006	66.215	0.184279	12.1028	1.13721	0.79968	36.4566	17.7288	33.5735
003-006	71.0457	0.170272	11.998	1.09741	0.794909	31.385	17.0895	33.705
Females, PND84, tibias, 10
Specimen	Stiffness (N/mm)	D_yield(mm)	F_yield(N)	E_yield(mJ)	D_@Fmax(mm)	F_max(N)	E_Fmax(mJ)	E_absorp(mJ)
018-007	261.614	0.324128	84.4241	14.7378	0.747145	149.38	66.8066	68.4311
017-007	270.622	0.344959	92.9605	15.7473	0.586925	127.133	43.3003	182.695
016-007	247.374	0.283456	69.7571	10.3076	0.48485	95.1662	27.6904	57.1629
013-008	299.224	0.383922	114.421	22.5864	0.692302	140.679	64.203	80.9814
012-007	274.126	0.322134	87.8872	14.9223	0.545287	115.432	38.7502	54.067
015-007	322.984	0.229353	73.5686	8.83994	0.574794	137.791	48.3701	67.5348
Females, PND84, tibias, 30
Specimen	Stiffness (N/mm)	D_yield(mm)	F_yield(N)	E_yield(mJ)	D_@Fmax(mm)	F_max(N)	E_Fmax(mJ)	E_absorp(mJ)
026-007	320.913	0.328941	105.081	17.9883	0.538268	126.591	43.1712	53.6136
023-007	319.794	0.144531	45.7715	3.53316	0.450021	109.078	28.3922	28.3922
024-007	331.155	0.136677	44.7689	3.16083	0.561564	127.485	44.7215	44.9165
027-007	225.683	0.45841	103.242	24.839	0.69097	115.843	50.4453	60.8103
025-007	320.444	0.211306	67.2349	8.79106	0.539746	114.499	40.6878	67.9754
Females, PND84, tibias, 100
Specimen	Stiffness (N/mm)	D_yield(mm)	F_yield(N)	E_yield(mJ)	D_@Fmax(mm)	F_max(N)	E_Fmax(mJ)	E_absorp(mJ)
034-007	278.891	0.163955	45.3125	3.90846	0.663076	115.151	48.5076	57.8593
033-007	146.857				0.666454	114.257	37.2461	182.739
031-007	246.128	0.088299	21.3625	1.29694	0.826043	119.391	67.1467	81.4903
032-007	271.549	0.339302	91.7432	15.2642	0.550216	116.407	38.166	45.9341
038-007	270.232	0.402973	108.493	23.0649	0.500609	117.287	34.1844	57.2869
035-007	230.453	0.403716	92.7512	18.4457	0.558757	118.482	35.1384	160.767
037-007	274.279	0.24872	67.8263	8.6357	0.572683	124.288	41.0409	67.4653
Females, PND84, tibias, 300
Specimen	Stiffness (N/mm)	D_yield(mm)	F_yield(N)	E_yield(mJ)	D_@Fmax(mm)	F_max(N)	E_Fmax(mJ)	E_absorp(mJ)
045-007	294.691	0.249851	73.1838	9.40419	0.497938	118.443	34.3016	67.9739
042-007	297.671	0.377431	111.925	21.4555	0.507481	132.271	37.7038	83.9814
047-006	280.459	0.33786	94.3135	16.7892	0.61377	141.374	50.7412	71.3536
041-007	223.438	0.473166	105.425	26.2273	0.660619	121.046	47.9433	63.4722
044-007	428.5	0.123233	52.2011	3.3257	0.554296	134.719	47.4681	70.6069
043-007	263.526	0.264604	69.3187	9.25975	0.633617	131.893	49.3217	49.3217
048-007	288.049	0.370109	106.24	20.4689	0.622616	124.542	50.1049	62.6536
Females, PND84, tibias, 1000
Specimen	Stiffness (N/mm)	D_yield(mm)	F_yield(N)	E_yield(mJ)	D_@Fmax(mm)	F_max(N)	E_Fmax(mJ)	E_absorp(mJ)
054-007	222.185	0.382583	84.6752	16.6902	0.729667	123.404	55.242	75.0153
057-006	282.042	0.363915	102.22	18.5775	0.520372	125.173	36.9098	207.673
053-008	349.872	0.186068	64.5794	6.04041	0.430981	106.246	28.8068	59.2093
055-007	270.957	0.406993	109.85	23.1218	0.627143	135.749	51.1034	65.3421
Females, PND84, tibias, Control
Specimen	Stiffness (N/mm)	D_yield(mm)	F_yield(N)	E_yield(mJ)	D_@Fmax(mm)	F_max(N)	E_Fmax(mJ)	E_absorp(mJ)
008-007	242.723	0.384457	92.949	18.2062	0.609197	120.175	42.8835	59.3759
003-007	327.479	0.181238	58.8553	5.42605	0.571785	125.097	44.3072	61.7107
007-007	268.694	0.361251	96.6836	17.2038	0.792258	155.325	74.6351	76.0783
005-007	278.64	0.213584	59.0892	6.69428	0.717351	132.574	62.363	88.3549
004-007	300.502	0.27758	82.9734	12.0954	0.524193	119.902	38.5445	39.8472
001-007	291.854	0.274611	79.6859	12.1263	0.515048	111.849	36.3916	69.9973
006-007	261.83	0.342899	89.4855	15.8313	0.459123	99.3604	26.9697	64.1676
Males, PND35, tibias, 10
Specimen	Stiffness (N/mm)	D_yield(mm)	F_yield(N)	E_yield(mJ)	D_@Fmax(mm)	F_max(N)	E_Fmax(mJ)	E_absorp(mJ)
013-002	75.131	0.159864	11.9047	0.994511	0.873014	31.7137	18.615	20.8636
019-002	79.5032	0.172276	13.5829	1.20346	0.97683	37.1307	26.2566	28.8202
015-002	63.9704	0.362375	23.0986	4.31267	1.19339	38.1866	32.4302	35.8669
012-002	84.8761	0.348994	29.5094	5.19835	0.781361	39.6618	20.3244	23.5627
016-002	80.6896	0.126639	10.1015	0.641705	0.627289	31.8486	12.5273	22.1888
018-002	58.3937	0.279063	16.2123	2.32573	0.73166	25.5163	12.5928	29.2332
017-002	79.8593	0.186984	14.8278	1.47175	0.946714	31.6586	21.8752	24.4545
Males, PND35, tibias, 30
Specimen	Stiffness (N/mm)	D_yield(mm)	F_yield(N)	E_yield(mJ)	D_@Fmax(mm)	F_max(N)	E_Fmax(mJ)	E_absorp(mJ)
024-002	81.1298	0.175029	14.0743	0.0222582	0.801196	31.2504	16.9413	17.2331
026-002	75.0322	0.277879	20.7412	2.90192	0.997035	36.816	26.0349	29.008
021-003	106.593	0.112447	11.8431	0.670334	0.727781	30.9234	15.3205	25.8798
022-002	85.056	0.200951	16.9644	1.7879	0.727781	30.9234	15.3205	21.0587
025-002	79.7768	0.183518	14.5256	1.34214	0.833032	30.4764	17.7953	18.5028
027-002	92.8328	0.157926	14.5264	1.19646	0.70068	33.5941	16.4059	25.8383
023-002	131.582	0.0919901	11.8996	0.580622	0.904194	44.4167	29.0001	29.4803
Males, PND35, tibias, 100
Specimen	Stiffness (N/mm)	D_yield(mm)	F_yield(N)	E_yield(mJ)	D_@Fmax(mm)	F_max(N)	E_Fmax(mJ)	E_absorp(mJ)
032-002	73.9187	0.256575	18.8769	2.46182	0.972786	40.8308	25.8098	29.9116
031-002	64.0787	0.293083	18.6974	3.05486	0.678983	29.6231	12.7748	33.0514
033-002	70.1057	0.371329	25.9387	4.86116	0.893909	40.8066	23.3013	25.0234
038-003	55.229	0.288628	15.8624	2.0012	0.753748	25.367	12.2592	66.0542
034-002	113.152	0.131962	14.77	1.03676	0.564669	33.3236	12.9868	15.2361
037-002	61.0466	0.229947	13.9594	1.60472	0.845347	26.6501	14.977	30.4566
035-002	73.9922	0.218673	16.0718	1.79615	0.798317	29.0412	16.3663	17.2172
Males, PND35, tibias, 300
Specimen	Stiffness (N/mm)	D_yield(mm)	F_yield(N)	E_yield(mJ)	D_@Fmax(mm)	F_max(N)	E_Fmax(mJ)	E_absorp(mJ)
045-002	58.7552	0.214411	12.5079	1.51016	0.719708	20.5157	10.8927	14.7538
043-002	76.0523	0.518377	39.309	10.4549	0.583487	40.8057	13.0773	33.3454
044-002	55.3293	0.216061	11.8746	1.30011	0.726061	23.592	11.0014	18.9523
041-002	63.8907	0.436948	27.8242	6.14791	0.829139	36.0691	19.2294	26.4022
042-002	99.6673	0.210977	20.8894	2.45781	0.970764	42.5634	28.9357	39.0408
047-002	169.402	0.0412812	6.73863	0.144477	0.715728	35.3105	15.6348	16.992
Males, PND35, tibias, 1000
Specimen	Stiffness (N/mm)	D_yield(mm)	F_yield(N)	E_yield(mJ)	D_@Fmax(mm)	F_max(N)	E_Fmax(mJ)	E_absorp(mJ)
051-002	74.2327	0.246964	18.226	0.0278109	0.563107	30.5619	10.4646	25.8084
054-002	80.4192	0.381326	30.5432	0.0483748	0.635419	40.5859	14.9614	77.85
058-001	69.2697	0.169259	11.6381	1.02174	0.88071	33.5721	19.6541	22.5481
053-002	81.8652	0.139098	11.2608	0.833417	0.684742	30.6064	13.7709	25.0954
056-002	58.5342	0.15813	9.17849	0.752117	0.731824	26.5784	11.6334	17.9061
057-001	83.9554	0.124436	10.331	0.654734	0.61449	32.8286	12.6036	21.888
Males, PND35, tibias, Control
Specimen	Stiffness (N/mm)	D_yield(mm)	F_yield(N)	E_yield(mJ)	D_@Fmax(mm)	F_max(N)	E_Fmax(mJ)	E_absorp(mJ)
004-002	70.4388	0.304668	21.3508	3.32528	0.720262	34.2875	15.2408	26.6252
001-002	66.4816	0.257198	17.0072	2.15738	0.557815	23.0129	8.48179	81.9789
006-002	68.0272	0.295611	20.0224	3.13246	1.08146	38.1536	28.6689	28.7294
003-002	66.8972	0.233142	15.4977	1.93023	0.761899	31.4282	15.6841	20.9161
007-002	59.9441	0.0995282	5.87451	0.300044	0.615762	17.6509	7.41637	8.82718
008-003	62.9036	0.261446	16.3502	2.11284	0.96655	34.1391	22.1051	30.3411
005-002	90.6907	0.298038	26.8977	4.25079	0.825151	40.2638	22.5824	22.7056
Males, PND84, tibias, 10
Specimen	Stiffness (N/mm)	D_yield(mm)	F_yield(N)	E_yield(mJ)	D_@Fmax(mm)	F_max(N)	E_Fmax(mJ)	E_absorp(mJ)
019-003	276.291	0.44085	121.403	28.3737	0.740164	177.785	74.2677	77.5455
017-003	250.968	0.500988	125.35	32.3878	0.820362	149.424	78.0882	86.16
013-003	247.619	0.40672	100.359	21.077	0.783271	149.721	69.5182	97.1685
016-003	202.057	0.65592	132.267	44.7373	0.910241	153.936	81.7134	82.1932
018-003	211.389	0.444515	93.6538	21.701	0.938931	157.409	86.0414	88.7259
012-003	252.71	0.408332	102.852	24.6859	0.927569	129.133	88.7799	129.453
015-003	231.872	0.505658	116.916	30.4555	0.925899	160.378	88.6781	94.0843
Males, PND84, tibias, 30
Specimen	Stiffness (N/mm)	D_yield(mm)	F_yield(N)	E_yield(mJ)	D_@Fmax(mm)	F_max(N)	E_Fmax(mJ)	E_absorp(mJ)
026-003	262.971	0.328873	86.0738	14.3605	0.925687	153.434	92.5885	92.5885
027-003	161.896	0.971185	157.042	83.3154	1.26115	165.515	126.849	148.577
021-006	292.635	0.292062	85.011	12.8496	0.626792	147.938	53.6911	55.523
022-003	197.641	0.64211	126.696	44.8507	0.666704	127.818	47.9838	114.545
021-004	165.561	0.96356	159.498	82.2176	1.15419	164.063	112.736	480.244
024-003	206.999	0.38279	78.9179	15.4847	0.59818	97.0436	34.8439	142.383
025-003	255.008	0.334192	84.8353	14.7655	0.651752	136.442	51.7085	135.687
023-003	243.806	0.344809	83.7137	14.6552	0.741476	131.45	58.8496	88.1274
021-005	348.156	0.162598	56.1371	4.73508	0.671011	140.171	59.9468	64.7044
Males, PND84, tibias, 100
Specimen	Stiffness (N/mm)	D_yield(mm)	F_yield(N)	E_yield(mJ)	D_@Fmax(mm)	F_max(N)	E_Fmax(mJ)	E_absorp(mJ)
032-003	222.644	0.466936	103.734	25.1151	1.00011	161.922	96.9405	108.841
037-003	196.963	0.581889	114.322	32.8204	1.10577	137.704	99.1101	99.5393
033-003	212.07	0.532764	112.692	32.7431	0.835195	153.686	73.1873	73.1873
038-004	268.198	0.275096	73.4005	11.252	0.60977	128.138	46.4818	52.5722
031-003	233.257	0.401218	93.2331	20.0319	0.825935	151.228	75.1031	91.8516
034-003	228.635	0.67911	154.987	55.2272	0.851207	169.083	83.5173	97.7947
035-003	212.334	0.73863	156.527	62.7096	0.84556	162.252	79.8219	82.832
Males, PND84, tibias, 300
Specimen	Stiffness (N/mm)	D_yield(mm)	F_yield(N)	E_yield(mJ)	D_@Fmax(mm)	F_max(N)	E_Fmax(mJ)	E_absorp(mJ)
048-003	225.583	0.438364	98.5455	21.6463	0.946721	148.105	87.9267	103.896
042-003	291.464	0.373967	108.565	22.6216	0.807807	172.729	86.0938	95.1657
045-003	226.259	0.321741	72.4598	12.2402	0.954142	150.975	88.48	113.34
041-003	261.304	0.284941	74.0785	11.2482	1.0075	117.58	87.4491	117.121
047-003	276.408	0.442113	121.863	28.4591	0.85748	145.333	84.5683	107.023
044-003	286.712	0.247505	70.5506	9.39592	0.711039	140.788	60.6592	101.558
043-003	292.612	0.398553	116.211	24.3503	0.787569	152.364	77.7597	102.33
Males, PND84, tibias, 1000
Specimen	Stiffness (N/mm)	D_yield(mm)	F_yield(N)	E_yield(mJ)	D_@Fmax(mm)	F_max(N)	E_Fmax(mJ)	E_absorp(mJ)
056-003	247.81	0.340576	84.0261	15.9133	1.14037	169.802	121.682	151.623
051-003	260.526	0.300076	77.7977	12.2917	0.893603	156.246	85.8064	88.2311
054-003	322.411	0.332421	106.688	19.3092	0.715374	181.075	75.1231	138.54
055-003	254.439	0.271737	68.7659	10.0287	0.772444	94.6078	52.9774	119.893
057-002	247.64	0.415834	102.625	20.7913	1.4419	161.064	166.003	198.056
058-002	218.577	0.320156	69.6595	12.7975	0.811457	141.427	67.4691	122.613
053-003	204.703	0.817947	167.198	67.7866	0.828714	167.626	69.5898	120.926
Males, PND84, tibias, Controls
Specimen	Stiffness (N/mm)	D_yield(mm)	F_yield(N)	E_yield(mJ)	D_@Fmax(mm)	F_max(N)	E_Fmax(mJ)	E_absorp(mJ)
008-003	245.895	0.42207	103.453	23.2861	0.744503	134.036	62.8283	74.2695
001-003	226.301	0.404659	91.2715	19.5041	1.08364	152.289	105.643	112.928
007-003	193.23	0.726813	140.279	53.6177	1.03542	144.684	96.6547	98.2204
005-003	212.615	0.591385	125.427	37.739	0.961929	160.967	92.6413	134.634
004-003	219.628	0.444244	97.2503	20.0001	1.14629	119.27	99.4831	122.683
003-003	256.422	0.301362	76.8932	12.7186	0.549449	113.869	37.727	83.6688
006-003	263.081	0.432373	113.355	26.9459	0.91149	179.492	99.8592	99.8592
